# Supplementary material for: Coverage, Diversity, and Functionality of a High-Latitude Coral Community (Tatsukushi, Shikoku Island, Japan)
Source: PLoS One. 2013 Jan 14;8(1):e54330. doi: 10.1371/journal.pone.0054330 (PMC3544760; doi:10.1371/journal.pone.0054330)
Supplement: Table S1 — Coral species recorded in September 2011 at the study site at Tatsukushi (Shikoku Island, Japan). (XLSX) [file pone.0054330.s001.xlsx]

## Sheet: Sheet1
familly	genus	species	note
Acroporidae	Acropora	hyacinthus
Acroporidae	Acropora	japonica
Acroporidae	Acropora	muricata
Acroporidae	Acropora	nana
Acroporidae	Acropora	solitaryensis
Acroporidae	Acropora	sp1
Acroporidae	Acropora	sp2
Acroporidae	Acropora	valida
Acroporidae	Acropora	willisae
Acroporidae	Astreopora	incrustans
Acroporidae	Montipora	informis
Acroporidae	Montipora	undata
Acroporidae	Montipora	venosa
Agariciidae	Leptoseris	mycetoseroides
Agariciidae	Pavona	cactus
Agariciidae	Pavona	decussata
Agariciidae	Pavona	duerdeni	ex minuta
Agariciidae	Pavona	explanata
Agariciidae	Pavona	varians
Astrocoeniidae	Stylocoeniella	guentheri
Dendrophyliidae	Turbinaria	mesenterina
Dendrophyliidae	Turbinaria	peltata
Dendrophyliidae	Turbinaria	reniformis
Euphyllidae	Euphyllia	ancora
Faviidae	Caulastrea	tumida
Faviidae	Cyphastrea	microphthalma
Faviidae	Cyphastrea	serailia
Faviidae	Favia	favus
Faviidae	Favia	Lizardensis
Faviidae	Favia	rotundata
Faviidae	Favia	speciosa
Faviidae	Favites	abdita
Faviidae	Favites	pentagona
Faviidae	Favites	pentagona
Faviidae	Goniastrea	aspera
Faviidae	Goniastrea	australensis
Faviidae	Goniastrea	deformis
Faviidae	Goniastrea	favulus
Faviidae	Leptatstrea	pruinosa
Faviidae	Montastrea	curta
Faviidae	Montastrea	valenciennesi	small
Faviidae	Montatsrea	valenciennesi	large
Faviidae	Oulastrea	crispata
Faviidae	Oulophyllia	crispa
Faviidae	Platygyra	contorta
Faviidae	Platygyra	daedalea
Faviidae	Plesiastrea	versipora
Fungiidae	Lithophyllon	lobata
Fungiidae	Lithophyllon	undulatum
Merulinidae	Hydnophora	bonsai
Merulinidae	Hydnophora	exesa
Mussidae	Acanthastrea	echinata
Mussidae	Acanthastrea	hillae
Mussidae	Acanthastrea	lordhowensis
Mussidae	Lobophyllia	hemprichii
Mussidae	Lobophyllia	robusta
Mussidae	Micromussa	amakusensis
Mussidae	Symphyllia	radians
Mussidae	Symphyllia	valenciennesii
Pectiniidae	Mycedium	elephantotus
Pectiniidae	Pectinia	ayleni
Pocilloporidae	Pocillopora	damicornis
Pocilloporidae	Stylophora	pistillata
Poritidae	Goniopora	djiboutiensis ?
Poritidae	Goniopora	sp	like cellulosa
Poritidae	Porites	heronensis
Poritidae	Porites	lutea
Siderastreidae	Coscinarea	columna
Siderastreidae	Coscinarea	crassa
Siderastreidae	Psammocora	profundacella
Siderastreidae	Psammocora	superficiallis

## Sheet: Sheet3
FAMILY	SPECIES			FAMILY	SPECIES
Acroporidae	Acropora	hyacinthus		Faviidae (continued)		australensis
		japonica				deformis
		muricata				favulus
		nana			Leptastrea	pruinosa
		pruinosa			Montastrea	curta
		solitaryensis				valenciennesi
		sp1			Oulastrea	crispata
		sp2			Oulophyllia	crispa
		sp			Platygyra	contorta
		valida				daedalea
		willisae			Plesiastrea	versipora
	Astreopora	incrustans		Fungiidae	Lithophyllon	lobata
	Montipora	informis				undulatum
		undata		Merulinidae	Hydnophora	bonsai
		venosa				exesa
Agariciidae	Leptoseris	mycetoseroides		Mussidae	Acanthastrea	echinata
	Pavona	cactus				hillae
		decussata				lordhowensis
		duerdeni			Lobophyllia	hemprichii
		explanulata				robusta
		varians			Micromussa	amakusensis
Astrocoeniidae	Stylocoeniella	guentheri			Symphyllia	radians
Dendrophyliidae	Turbinaria	mesenterina				valenciennesi
		peltata			Echinophyllia	aspera
		reniformis		Pectiniidae	Mycedium	elephantotus
Euphyllidae	Euphyllia	ancora			Pectinia	ayleni
Faviidae	Caulastrea	tumida		Pocilloporidae	Pocillopora	damicornis
	Cyphastrea	chalcidicum			Stylophora	pistillata
		serailia		Poritidae	Goniopora	djiboutiensis ?
	Favia	favus				sp
		lizardensis			Porites	heronensis
		rotundata				lutea
		speciosa		Siderastreidae	Coscinaraea	columna
	Favites	abdita				crassa
		flexuosa			Psammocora	profundacella
		pentagona				superficialis
	Goniastrea	aspera
